# Supplementary material for: Efficacy and Safety of COVID-19 Vaccines in Phase III Trials: A Meta-Analysis
Source: Vaccines (Basel). 2021 Jun 1;9(6):582. doi: 10.3390/vaccines9060582 (PMC8228087; doi:10.3390/vaccines9060582)
Supplement: Supplementary file 1 [file vaccines-09-00582-s001.zip]

Archive with 1 entries (1 files):
- vaccines-1244876-supplementary.pdf
